# Supplementary material for: Dark adaptation in relation to choroidal thickness in healthy young subjects: a cross-sectional, observational study
Source: BMC Ophthalmol. 2016 Jul 11;16:105. doi: 10.1186/s12886-016-0273-6 (PMC4940899; doi:10.1186/s12886-016-0273-6)
Supplement: Additional file 1: — Raw data, containing the raw data sheet that was used for the statistical analyses. (XLS 32 kb) [file 12886_2016_273_MOESM1_ESM.xls]

## Sheet: raw_data
id	sex	age	systolic_blood_pressure	diastolic_blood_pressure	study_eye	axial_length	BCVA	Spherical_equivalent_refraction	choroidal_thickness	Time_to_rod_intercept	Rod_adaptation_rate
1	0	26.44	120	59	OS	22.81	78	-0.5	302	6.70736	0.35
2	0	23.84	97	57	OD	24.32	87	-1.625	352	8.21859	0.3
3	1	26.99	130	83	OD	23.81	90	0	458	7.23814	0.27
6	0	23.82	113	76	OD	23.88	88	-3.75	338	8.51	0.34
7	0	21.06	115	63	OS	25.33	89	-0.625	203	7.76	0.31
8	0	20.76	132	75	OD	23.68	93	-0.875	509	7.37058	0.3
10	0	22.81	107	68	OD	23.05	89	0.25	510	9.12465	0.33
11	0	24.72	109	65	OD	24.42	87	-6.625	189	7.40832	0.31
15	0	24.18	141	104	OD	25.15	95	-3.75	193	5.13889	0.42
16	0	22.45	123	81	OS	24.68	90	-1.375	227	7.39296	0.3
17	1	21.7	124	59	OD	24.12	94	-0.35	476	6.8173	0.42
18	0	21.28	116	70	OD	22.8	83	1.375	379	7.04809	0.31
19	1	22.1	150	78	OD	24.12	96	0.75	385	7.28429	0.3
21	0	26.04	130	83	OD	24.32	91	-3.375	325	6.62415	0.4
22	0	25.33	127	91	OD	23.57	94	-0.125	425	8.1971	0.27
27	0	25.44	132	91	OD	23.27	94	-2.25	401	7.06257	0.33
32	0	22.65	134	88	OD	25.78	93	-7.125	251	8.08589	0.32
33	1	23.28	145	96	OD	23.64	93	0.125	400	7.24183	0.37
34	0	23.76	116	78	OD	23.69	95	-2.5	247	7.39439	0.44
36	1	26.23	125	70	OD	23.97	97	0.25	396	8.14061	0.39
39	0	24.46	97	64	OS	24.64	93	-4.375	368	7.26417	0.41
44	1	25.72	132	78	OD	24.99	92	-1.875	199	7.58365	0.29
48	0	25.48	123	86	OD	24.08	92	0.125	534	7.22801	0.29
49	0	21.47	133	94	OS	23.57	78	0.875	420	8.64948	0.27
54	1	24.91	132	74	OD	23.08	89	0.125	365	10.2489	0.33
57	0	24.44	133	89	OD	21.84	93	1.5	491	7.76668	0.3
59	0	23.72	130	90	OD	21.2	77	3.625	417	6.12882	0.4
60	0	24.13	114	74	OD	23.95	91	-1.125	331	6.50909	0.33
61	0	24	123	83	OS	23.86	90	-1.75	411	7.62405	0.26
67	0	26.75	120	79	OD	21.43	88	3.5	452	6.98629	0.37
72	1	23.21	95	52	OS	23.42	89	-0.5	485	7.12801	0.35
73	0	20.73	120	71	OD	23.97	93	-0.125	334	6.63	0.22
76	0	23.93	111	69	OD	24.06	92	0.75	245	7.087	0.34
79	1	23.37	132	79	OS	24.4	94	-0.75	225	8.36	0.36
82	1	24.9	142	83	OS	26.41	94	0	309	5.082	0.43
83	1	23.6	125	68	OD	24.1	98	0.625	412	6.016	0.46
84	1	29.57	154	88	OD	23.61	92	-1.875	444	6.43	0.35
85	0	23.58	109	68	OS	24.6	97	-4.75	315	7.059	0.39
86	0	25.92	139	77	OS	25.24	95	-4	310	6.87	0.37
89	0	26.78	112	83	OD	23.72	93	0.5	212	7.341	0.32
90	0	26.95	117	71	OD	27.33	80	-11.25	153	7.254	0.3
92	0	27.28	122	88	OD	24.84	97	-2	228	7.98	0.26
